# Supplementary material for: Boron Nitride Nanotube-Based Separator for High-Performance Lithium-Sulfur Batteries
Source: Nanomaterials (Basel). 2021 Dec 21;12(1):11. doi: 10.3390/nano12010011 (PMC8746311; doi:10.3390/nano12010011)
Supplement: Supplementary file 1 [file nanomaterials-12-00011-s001.zip]

Archive with 1 entries (1 files):
- nanomaterials-1503588-SI-after.pdf
